# Supplementary material for: Temperature-humidity synergistic effects on predominant intestinal infectious diseases in Shenzhen, China: A predictive modeling framework for epidemiological early warning systems
Source: PLoS One. 2025 Dec 5;20(12):e0337929. doi: 10.1371/journal.pone.0337929 (PMC12680148; doi:10.1371/journal.pone.0337929)
Supplement: S1 File — S1 Table. Descriptive result of correlation analysis between three kinds of intestinal infectious diseases and meteorological factors. S2 Table. Result of model analysis. S3 Fig. Epidemic profiles and model fitting. (ZIP) [file pone.0337929.s001.zip]

Archive with 3 entries (3 files):
- S2 Table.docx
- S3 Fig.docx
- S1 Table.docx
